# Supplementary material for: A new species and new record of the cryptobiotic ant genus Ponera Latreille, 1804 (Hymenoptera, Formicidae) from Hong Kong
Source: Zookeys. 2019 Jul 29;867:9–21. doi: 10.3897/zookeys.867.36139 (PMC6684522; doi:10.3897/zookeys.867.36139)
Supplement: XML Treatment for Ponera tudigong [file zookeys.867.36139-treatment1.xml]

<!DOCTYPE tp:taxon-treatment
  PUBLIC "-//TaxonX//DTD Taxonomic Treatment Publishing DTD v0 20100105//EN" "tax-treatment-NSO.dtd">
<tp:taxon-treatment xmlns:tp="http://www.plazi.org/taxpub"><tp:treatment-meta><kwd-group><label>Taxon classification</label><kwd><named-content xmlns:xlink="http://www.w3.org/1999/xlink" content-type="kingdom">Animalia</named-content></kwd><kwd><named-content xmlns:xlink="http://www.w3.org/1999/xlink" content-type="order">Hymenoptera</named-content></kwd><kwd><named-content xmlns:xlink="http://www.w3.org/1999/xlink" content-type="family">Formicidae</named-content></kwd></kwd-group><mixed-citation publication-type="journal"><person-group><name><surname>Pierce</surname><given-names>Mac P.</given-names></name><name><surname>Leong</surname><given-names>Chi-Man</given-names></name><name><surname>Guénard</surname><given-names>Benoit</given-names></name></person-group><article-title>A new species and new record of the cryptobiotic ant genus <italic><tp:taxon-name><tp:taxon-name-part taxon-name-part-type="genus" reg="Ponera">Ponera</tp:taxon-name-part></tp:taxon-name></italic> Latreille, 1804 (<tp:taxon-name><tp:taxon-name-part taxon-name-part-type="order">Hymenoptera</tp:taxon-name-part></tp:taxon-name>, <tp:taxon-name><tp:taxon-name-part taxon-name-part-type="family">Formicidae</tp:taxon-name-part></tp:taxon-name>) from Hong Kong</article-title><source>Zookeys</source><day>29</day><month>7</month><year>2019</year><volume>867</volume><fpage>9</fpage><lpage>21</lpage><pub-id pub-id-type="doi">10.3897/zookeys.867.36139</pub-id></mixed-citation></tp:treatment-meta><tp:nomenclature><tp:taxon-name>
            <object-id xmlns:xlink="http://www.w3.org/1999/xlink" content-type="arpha" xlink:type="simple">e3d0c2d3-fb56-5470-8291-58947b6dee4d</object-id>
            <tp:taxon-name-part taxon-name-part-type="genus" reg="Ponera">Ponera</tp:taxon-name-part>
            <tp:taxon-name-part taxon-name-part-type="species" reg="tudigong">tudigong</tp:taxon-name-part>
            <object-id xmlns:xlink="http://www.w3.org/1999/xlink" content-type="zoobank" xlink:type="simple">http://zoobank.org/37401E74-D228-4D0B-AD52-995EDF69C40A</object-id>
          </tp:taxon-name><tp:taxon-status xmlns:xlink="http://www.w3.org/1999/xlink" xlink:type="simple">sp. nov.</tp:taxon-status><xref ref-type="fig" rid="F2">Figs 2</xref><xref ref-type="fig" rid="F3">, 3</xref><xref ref-type="fig" rid="F4">, 4</xref><xref ref-type="fig" rid="F5">, 5</xref><xref ref-type="fig" rid="F6">, 6</xref></tp:nomenclature><tp:treatment-sec sec-type="type material" id="SECID0EVOAC"><title>Type material.</title><p>Holotype, worker: Hong Kong Special Administrative Region, Tai Lam Country Park, <named-content xmlns:xlink="http://www.w3.org/1999/xlink" content-type="dwc:verbatimCoordinates" xlink:type="simple"><named-content content-type="geo-json" specific-use="{&#34;type&#34;:&#34;Point&#34;,&#34;coordinates&#34;:[114.053780,22.380790]}" id="NCID0E5OAC" xlink:type="simple">22.38079N, 114.05378E</named-content></named-content>, ± 45 m, 249 m above sea level (a.s.l.), 8 November 2017 (collection code Pi-MPP-43-07, pitfall) [<named-content xmlns:xlink="http://www.w3.org/1999/xlink" content-type="dwc:institutional_code" xlink:type="simple">CAS</named-content>, unique specimen identifier CASENT0872070].</p></tp:treatment-sec><tp:treatment-sec sec-type="type material" id="SECID0EIPAC"><title>Non-type material.</title><p>Queen: same data as holotype worker (collection code Pi-MPP-43-05, pitfall) [<named-content xmlns:xlink="http://www.w3.org/1999/xlink" content-type="dwc:institutional_code" xlink:type="simple">CAS</named-content>, CASENT0872071].</p></tp:treatment-sec><tp:treatment-sec sec-type="Geographic range" id="SECID0ETPAC"><title>Geographic range.</title><p>Hong Kong S.A.R., China.</p></tp:treatment-sec><tp:treatment-sec sec-type="diagnosis" id="SECID0EYPAC"><title>Diagnosis (worker).</title><p><italic><tp:taxon-name><tp:taxon-name-part taxon-name-part-type="genus" reg="Ponera">Ponera</tp:taxon-name-part> <tp:taxon-name-part taxon-name-part-type="species" reg="tudigong">tudigong</tp:taxon-name-part></tp:taxon-name></italic> can be distinguished from the other species in the genus by the following characters: masticatory margin of the mandible with a small denticle and four enlarged teeth (Figure <xref ref-type="fig" rid="F2">2</xref>), an apomorphic character for this new species (see <xref ref-type="bibr" rid="B8">Leong et al. 2019</xref>); petiole relatively thick in lateral view (<abbrev xmlns:xlink="http://www.w3.org/1999/xlink" xlink:title="Lateral petiole index" id="ABBRID0ESAAE" xlink:type="simple">LPeI</abbrev> 60) with the anterodorsal margin of the node of the petiole projecting slightly forward; metanotal groove forming clearly incised suture in dorsal view (Fig. <xref ref-type="fig" rid="F4">4A</xref>); eyes absent.</p><fig id="F2" position="float" orientation="portrait"><object-id xmlns:xlink="http://www.w3.org/1999/xlink" content-type="doi" xlink:type="simple">10.3897/zookeys.867.36139.figure2</object-id><object-id xmlns:xlink="http://www.w3.org/1999/xlink" content-type="arpha" xlink:type="simple">0a7d3052-d0bf-59b1-8bb5-d7abb5610d5d</object-id><label>Figure 2.</label><caption><p>Mandible of <italic><tp:taxon-name><tp:taxon-name-part taxon-name-part-type="genus" reg="Ponera">Ponera</tp:taxon-name-part> <tp:taxon-name-part taxon-name-part-type="species" reg="tudigong">tudigong</tp:taxon-name-part></tp:taxon-name></italic> sp. nov. <bold>A</bold> Queen (ANTWEB1009670) <bold>B</bold> worker (ANTWEB1009796). Abbreviations: ba: basal angle of mandible; t: tooth number; at: apical tooth of mandible; dn: denticle; sensu <xref ref-type="bibr" rid="B1">Bolton (1994)</xref>.</p></caption><graphic xmlns:xlink="http://www.w3.org/1999/xlink" xlink:href="zookeys-867-009-g002.jpg" position="float" orientation="portrait" xlink:type="simple" id="oo_320870.jpg"><uri content-type="original_file" xlink:type="simple">https://binary.pensoft.net/fig/320870</uri></graphic></fig></tp:treatment-sec><tp:treatment-sec sec-type="description" id="SECID0E1BAE"><title>Measurements and indices (mm).</title><p>Worker (n = 1): <abbrev xmlns:xlink="http://www.w3.org/1999/xlink" xlink:title="Abdominal tergum III length" id="ABBRID0EACAE" xlink:type="simple">ATL</abbrev> 0.43, <abbrev xmlns:xlink="http://www.w3.org/1999/xlink" xlink:title="Abdominal tergum III width" id="ABBRID0EECAE" xlink:type="simple">ATW</abbrev> 0.46, <abbrev xmlns:xlink="http://www.w3.org/1999/xlink" xlink:title="Head length" id="ABBRID0EICAE" xlink:type="simple">HL</abbrev> 0.59, <abbrev xmlns:xlink="http://www.w3.org/1999/xlink" xlink:title="Head width" id="ABBRID0EMCAE" xlink:type="simple">HW</abbrev> 0.51, <abbrev xmlns:xlink="http://www.w3.org/1999/xlink" xlink:title="mandible length" id="ABBRID0EQCAE" xlink:type="simple">MaL</abbrev> 0.29, <abbrev xmlns:xlink="http://www.w3.org/1999/xlink" xlink:title="mesosomal length" id="ABBRID0EUCAE" xlink:type="simple">ML</abbrev> 0.82, <abbrev xmlns:xlink="http://www.w3.org/1999/xlink" xlink:title="Petiole height" id="ABBRID0EYCAE" xlink:type="simple">PeH</abbrev> 0.39, <abbrev xmlns:xlink="http://www.w3.org/1999/xlink" xlink:title="Petiole node length" id="ABBRID0E3CAE" xlink:type="simple">PeNL</abbrev> 0.23, <abbrev xmlns:xlink="http://www.w3.org/1999/xlink" xlink:title="Petiole width" id="ABBRID0EADAE" xlink:type="simple">PeW</abbrev> 0.32, <abbrev xmlns:xlink="http://www.w3.org/1999/xlink" xlink:title="Pronotal width" id="ABBRID0EEDAE" xlink:type="simple">PrW</abbrev> 0.38, <abbrev xmlns:xlink="http://www.w3.org/1999/xlink" xlink:title="Scape length" id="ABBRID0EIDAE" xlink:type="simple">SL</abbrev> 0.43, <abbrev xmlns:xlink="http://www.w3.org/1999/xlink" xlink:title="total length" id="ABBRID0EMDAE" xlink:type="simple">TL</abbrev> 2.3. Indices: <abbrev xmlns:xlink="http://www.w3.org/1999/xlink" xlink:title="Abdominal tergum III" id="ABBRID0EQDAE" xlink:type="simple">ATI</abbrev> 92, <abbrev xmlns:xlink="http://www.w3.org/1999/xlink" xlink:title="Cephalic index" id="ABBRID0EUDAE" xlink:type="simple">CI</abbrev> 85, <abbrev xmlns:xlink="http://www.w3.org/1999/xlink" xlink:title="Dorsal petiole index" id="ABBRID0EYDAE" xlink:type="simple">DPeI</abbrev> 138, <abbrev xmlns:xlink="http://www.w3.org/1999/xlink" xlink:title="Lateral petiole index" id="ABBRID0E3DAE" xlink:type="simple">LPeI</abbrev> 60, <abbrev xmlns:xlink="http://www.w3.org/1999/xlink" xlink:title="Petiole index" id="ABBRID0EAEAE" xlink:type="simple">PeI</abbrev> 85, <abbrev xmlns:xlink="http://www.w3.org/1999/xlink" xlink:title="Scape index" id="ABBRID0EEEAE" xlink:type="simple">SI</abbrev> 84.</p><p>Queen (n = 1): <abbrev xmlns:xlink="http://www.w3.org/1999/xlink" xlink:title="Abdominal tergum III length" id="ABBRID0EKEAE" xlink:type="simple">ATL</abbrev> 0.54, <abbrev xmlns:xlink="http://www.w3.org/1999/xlink" xlink:title="Abdominal tergum III width" id="ABBRID0EOEAE" xlink:type="simple">ATW</abbrev> 0.54, <abbrev xmlns:xlink="http://www.w3.org/1999/xlink" xlink:title="Head length" id="ABBRID0ESEAE" xlink:type="simple">HL</abbrev> 0.65, <abbrev xmlns:xlink="http://www.w3.org/1999/xlink" xlink:title="Head width" id="ABBRID0EWEAE" xlink:type="simple">HW</abbrev> 0.56, <abbrev xmlns:xlink="http://www.w3.org/1999/xlink" xlink:title="mandible length" id="ABBRID0E1EAE" xlink:type="simple">MaL</abbrev> 0.41, <abbrev xmlns:xlink="http://www.w3.org/1999/xlink" xlink:title="mesosomal length" id="ABBRID0E5EAE" xlink:type="simple">ML</abbrev> 1.03, <abbrev xmlns:xlink="http://www.w3.org/1999/xlink" xlink:title="Petiole height" id="ABBRID0ECFAE" xlink:type="simple">PeH</abbrev> 0.43, <abbrev xmlns:xlink="http://www.w3.org/1999/xlink" xlink:title="Petiole node length" id="ABBRID0EGFAE" xlink:type="simple">PeNL</abbrev> 0.25, <abbrev xmlns:xlink="http://www.w3.org/1999/xlink" xlink:title="Petiole width" id="ABBRID0EKFAE" xlink:type="simple">PeW</abbrev> 0.35, <abbrev xmlns:xlink="http://www.w3.org/1999/xlink" xlink:title="Pronotal width" id="ABBRID0EOFAE" xlink:type="simple">PrW</abbrev> 0.47, <abbrev xmlns:xlink="http://www.w3.org/1999/xlink" xlink:title="Scape length" id="ABBRID0ESFAE" xlink:type="simple">SL</abbrev> 0.48, <abbrev xmlns:xlink="http://www.w3.org/1999/xlink" xlink:title="total length" id="ABBRID0EWFAE" xlink:type="simple">TL</abbrev> 2.5. Indices: <abbrev xmlns:xlink="http://www.w3.org/1999/xlink" xlink:title="Abdominal tergum III" id="ABBRID0E1FAE" xlink:type="simple">ATI</abbrev> 101, <abbrev xmlns:xlink="http://www.w3.org/1999/xlink" xlink:title="Cephalic index" id="ABBRID0E5FAE" xlink:type="simple">CI</abbrev> 85, <abbrev xmlns:xlink="http://www.w3.org/1999/xlink" xlink:title="Dorsal petiole index" id="ABBRID0ECGAE" xlink:type="simple">DPeI</abbrev> 140, <abbrev xmlns:xlink="http://www.w3.org/1999/xlink" xlink:title="Lateral petiole index" id="ABBRID0EGGAE" xlink:type="simple">LPeI</abbrev> 59, <abbrev xmlns:xlink="http://www.w3.org/1999/xlink" xlink:title="Petiole index" id="ABBRID0EKGAE" xlink:type="simple">PeI</abbrev> 75, <abbrev xmlns:xlink="http://www.w3.org/1999/xlink" xlink:title="Scape index" id="ABBRID0EOGAE" xlink:type="simple">SI</abbrev> 85.</p></tp:treatment-sec><tp:treatment-sec sec-type="description" id="SECID0ESGAE"><title>Description of worker.</title><p><italic>Head.</italic> In full face view, head subrectangular (Fig. <xref ref-type="fig" rid="F3">3</xref>), longer than broad (<abbrev xmlns:xlink="http://www.w3.org/1999/xlink" xlink:title="Cephalic index" id="ABBRID0E5GAE" xlink:type="simple">CI</abbrev>: 85) with shallowly concave occipital margin, and slightly convex lateral margins. Anterior clypeal margin nearly straight, with a low and blunt medial tooth. Eyes absent. Mandibles subtriangular, with a small denticle (<italic>t5</italic>) and four triangular enlarged teeth (<italic>t1</italic> to <italic>t4</italic>) on the masticatory margin (Fig. <xref ref-type="fig" rid="F2">2A</xref>). Antennal scapes, when laid back, nearly reaching occipital corners of head; average ratio of the length of antennomeres</p><fig id="F3" position="float" orientation="portrait"><object-id xmlns:xlink="http://www.w3.org/1999/xlink" content-type="doi" xlink:type="simple">10.3897/zookeys.867.36139.figure3</object-id><object-id xmlns:xlink="http://www.w3.org/1999/xlink" content-type="arpha" xlink:type="simple">f13512b8-75ea-5f8d-8779-437d98b39bc5</object-id><label>Figure 3.</label><caption><p><italic><tp:taxon-name><tp:taxon-name-part taxon-name-part-type="genus" reg="Ponera">Ponera</tp:taxon-name-part> <tp:taxon-name-part taxon-name-part-type="species" reg="tudigong">tudigong</tp:taxon-name-part></tp:taxon-name></italic> sp. nov., worker (ANTWEB1009796). Head in full-face view.</p></caption><graphic xmlns:xlink="http://www.w3.org/1999/xlink" xlink:href="zookeys-867-009-g003.jpg" position="float" orientation="portrait" xlink:type="simple" id="oo_320871.jpg"><uri content-type="original_file" xlink:type="simple">https://binary.pensoft.net/fig/320871</uri></graphic></fig><fig id="F4" position="float" orientation="portrait"><object-id xmlns:xlink="http://www.w3.org/1999/xlink" content-type="doi" xlink:type="simple">10.3897/zookeys.867.36139.figure4</object-id><object-id xmlns:xlink="http://www.w3.org/1999/xlink" content-type="arpha" xlink:type="simple">d75f46c5-85ba-59ab-992a-7c3de786ff81</object-id><label>Figure 4.</label><caption><p><italic><tp:taxon-name><tp:taxon-name-part taxon-name-part-type="genus" reg="Ponera">Ponera</tp:taxon-name-part> <tp:taxon-name-part taxon-name-part-type="species" reg="tudigong">tudigong</tp:taxon-name-part></tp:taxon-name></italic> sp. nov., worker (ANTWEB1009796). <bold>A</bold> Dorsal view <bold>B</bold> lateral view.</p></caption><graphic xmlns:xlink="http://www.w3.org/1999/xlink" xlink:href="zookeys-867-009-g004.jpg" position="float" orientation="portrait" xlink:type="simple" id="oo_320872.jpg"><uri content-type="original_file" xlink:type="simple">https://binary.pensoft.net/fig/320872</uri></graphic></fig><p>Funicular segments of antennae incrassate, increasing in length and breadth distally.</p><p><italic>Mesosoma.</italic> In profile view, mesosomal dorsum slightly convex. Promesonotal suture and metanotal groove both present and clearly incised. Mesopleuron distinct, separated from mesonotum by a clearly incised promesonotal articulation. In dorsal view, lateral margins of pronotum and mesonotum rounded, lateral margins of propodeum slightly concave. Propodeal corner in lateral view forming a blunt angle.</p><p><italic>Metasoma.</italic> In profile view, petiole sub-rectangular and remarkably thick compared to other species in the genus (<abbrev xmlns:xlink="http://www.w3.org/1999/xlink" xlink:title="Lateral petiole index" id="ABBRID0EJJAE" xlink:type="simple">LPeI</abbrev> = 59.5), with anterior and posterior margins straight and parallel; anterodorsal corner nearly right-angled, posterodorsal corner blunt; anterodorsal corner higher than posterodorsal corner. Subpetiolar process sub-rectangular in shape, with a large and circular anterior fenestra, extending across the entire ventral margin of the petiole. Posterior portion of subpetiolar process with a well-developed pair of blunted teeth. In dorsal view, petiolar node sub-oval, clearly wider than long (<abbrev xmlns:xlink="http://www.w3.org/1999/xlink" xlink:title="Dorsal petiole index" id="ABBRID0ENJAE" xlink:type="simple">DPeI</abbrev> = 138.1), with a slightly convex anterior margin and slightly concave posterior margin. In dorsal view, abdominal tergum III (= 1<sup>st</sup> gastral tergum) wider than long (<abbrev xmlns:xlink="http://www.w3.org/1999/xlink" xlink:title="Abdominal tergum III" id="ABBRID0ETJAE" xlink:type="simple">ATI</abbrev> = 91.8), and in profile view with a bluntly rounded anterodorsal corner.</p><p><italic>Sculpture.</italic> Entirety of head punctate, covered by closely and evenly spaced fine puncturing. Mandibles smooth. Sculpturing of mesosoma and metasoma relatively light, ranging from puncticulate to imbricate. Mesosomal and metasomal dorsum nearly smooth.</p><p><italic>Pilosity.</italic> Head and antennae covered by fine golden-colored pubescence. Mandibles with sparse, short, erect to sub-erect filiform hairs. Pilosity of mesosoma consisting of a fine pubescence, similar to that of the head. Fine and sparse pubescence covering each metasomal segment, becoming sparser after the fourth abdominal segment (= 2<sup>nd</sup> gastral segment). Short, golden, sub-erect to erect filiform hairs present on all metasomal segments, becoming longer and denser posteriorly from the fifth abdominal segment (= 3<sup>rd</sup> gastral segment).</p><p><italic>Color.</italic> Coloration of entire body of the individual, excluding the legs, ranging from light to dark reddish-brown. Legs light brown.</p></tp:treatment-sec><tp:treatment-sec sec-type="description" id="SECID0EHKAE"><title>Description of queen.</title><p>The description of the queen of <italic><tp:taxon-name><tp:taxon-name-part taxon-name-part-type="genus" reg="Ponera">P.</tp:taxon-name-part> <tp:taxon-name-part taxon-name-part-type="species" reg="tudigong">tudigong</tp:taxon-name-part></tp:taxon-name></italic> follows that of the worker caste, with the following differences:</p><p>Body size larger than that of the worker caste, with large, sub-circular compound eyes, 0.15 mm in diameter, present on the anterior part of the head, roughly one-third the distance to the posterior margin. Three distinct ocelli present on the posterior part of the head. Mandibles similar to worker caste (Fig. <xref ref-type="fig" rid="F2">2</xref>).</p><p>Sub-petiolar process of the queen with a subquadrate anterior fenestra, a low and blunt downward-projecting anterior angle, and a downward-projecting square medial tooth. Abdominal tergum III (= 1<sup>st</sup> gastral tergum) as long as wide (<abbrev xmlns:xlink="http://www.w3.org/1999/xlink" xlink:title="Abdominal tergum III" id="ABBRID0ECLAE" xlink:type="simple">ATI</abbrev>: 101).</p><p>Sculpturing, coloration, and pilosity of the queen is similar to that of the worker caste, with sculpturing slightly more pronounced.</p></tp:treatment-sec><tp:treatment-sec sec-type="etymology" id="SECID0EHLAE"><title>Etymology.</title><p>This new species is named in honor of Tudigong (土地公), the lord of the soil and the ground, a widely venerated Chinese deity.</p></tp:treatment-sec><tp:treatment-sec sec-type="comments" id="SECID0EMLAE"><title>Comments.</title><p><italic><tp:taxon-name><tp:taxon-name-part taxon-name-part-type="genus" reg="Ponera">Ponera</tp:taxon-name-part> <tp:taxon-name-part taxon-name-part-type="species" reg="tudigong">tudigong</tp:taxon-name-part></tp:taxon-name></italic> is known from a single location in Tai Lam country park, Hong Kong SAR. The worker and queen were collected in separate pitfall traps 5 meters apart during the same sampling period. They were initially recognized as being distinct from the other local <italic><tp:taxon-name><tp:taxon-name-part taxon-name-part-type="genus" reg="Ponera">Ponera</tp:taxon-name-part></tp:taxon-name></italic> species, <italic><tp:taxon-name><tp:taxon-name-part taxon-name-part-type="genus" reg="Ponera">P.</tp:taxon-name-part> <tp:taxon-name-part taxon-name-part-type="species" reg="sinensis">sinensis</tp:taxon-name-part></tp:taxon-name></italic> and <italic><tp:taxon-name><tp:taxon-name-part taxon-name-part-type="genus" reg="Ponera">P.</tp:taxon-name-part> <tp:taxon-name-part taxon-name-part-type="species" reg="guangxiensis">guangxiensis</tp:taxon-name-part></tp:taxon-name></italic>, based on the mandible and shape of its petiole and the absence of eyes, and was later determined to be a new species. It is the only known <italic><tp:taxon-name><tp:taxon-name-part taxon-name-part-type="genus" reg="Ponera">Ponera</tp:taxon-name-part></tp:taxon-name></italic> species with four mandibular teeth, all other species having either three (most of <italic><tp:taxon-name><tp:taxon-name-part taxon-name-part-type="genus" reg="Ponera">Ponera</tp:taxon-name-part></tp:taxon-name></italic> species), five (<italic><tp:taxon-name><tp:taxon-name-part taxon-name-part-type="genus" reg="Ponera">P.</tp:taxon-name-part> <tp:taxon-name-part taxon-name-part-type="species" reg="pentodontos">pentodontos</tp:taxon-name-part></tp:taxon-name></italic> Xu, 2001), or seven (<italic><tp:taxon-name><tp:taxon-name-part taxon-name-part-type="genus" reg="Ponera">P.</tp:taxon-name-part> <tp:taxon-name-part taxon-name-part-type="species" reg="taylori">taylori</tp:taxon-name-part></tp:taxon-name></italic> Bharti &amp; Wachkoo, 2012).</p><p>Nothing is known about the biology or life history of <italic><tp:taxon-name><tp:taxon-name-part taxon-name-part-type="genus" reg="Ponera">P.</tp:taxon-name-part> <tp:taxon-name-part taxon-name-part-type="species" reg="tudigong">tudigong</tp:taxon-name-part></tp:taxon-name></italic>. Like most species of <italic><tp:taxon-name><tp:taxon-name-part taxon-name-part-type="genus" reg="Ponera">Ponera</tp:taxon-name-part></tp:taxon-name></italic>, it is likely cryptobiotic and subterranean, as the absence of eyes might suggest. The fact that our specimens were captured in surface pitfall traps may suggest that the species does come to the surface at least occasionally, maybe at night, and possibly to forage or for reproduction purposes, given that a wingless queen was captured in addition to the worker. Of course, soil disturbance during trap emplacement may also be responsible.</p><p><italic><tp:taxon-name><tp:taxon-name-part taxon-name-part-type="genus" reg="Ponera">Ponera</tp:taxon-name-part> <tp:taxon-name-part taxon-name-part-type="species" reg="tudigong">tudigong</tp:taxon-name-part></tp:taxon-name></italic> is known from only a single collection event, despite a significant amount of leaf-litter and pitfall-trap sampling done throughout Hong Kong in recent years. This suggests that the species is indeed quite rare. The habitat it was collected from is a restored secondary forest, and it was collected within one meter of a well-used hiking trail.</p><fig id="F5" position="float" orientation="portrait"><object-id xmlns:xlink="http://www.w3.org/1999/xlink" content-type="doi" xlink:type="simple">10.3897/zookeys.867.36139.figure5</object-id><object-id xmlns:xlink="http://www.w3.org/1999/xlink" content-type="arpha" xlink:type="simple">d114bf2e-97d3-527c-9e8c-c369932f2800</object-id><label>Figure 5.</label><caption><p><italic><tp:taxon-name><tp:taxon-name-part taxon-name-part-type="genus" reg="Ponera">Ponera</tp:taxon-name-part> <tp:taxon-name-part taxon-name-part-type="species" reg="tudigong">tudigong</tp:taxon-name-part></tp:taxon-name></italic> sp. nov., queen (ANTWEB1009670). Head in full-face view.</p></caption><graphic xmlns:xlink="http://www.w3.org/1999/xlink" xlink:href="zookeys-867-009-g005.jpg" position="float" orientation="portrait" xlink:type="simple" id="oo_320873.jpg"><uri content-type="original_file" xlink:type="simple">https://binary.pensoft.net/fig/320873</uri></graphic></fig><fig id="F6" position="float" orientation="portrait"><object-id xmlns:xlink="http://www.w3.org/1999/xlink" content-type="doi" xlink:type="simple">10.3897/zookeys.867.36139.figure6</object-id><object-id xmlns:xlink="http://www.w3.org/1999/xlink" content-type="arpha" xlink:type="simple">00757d83-5e4e-501d-80bc-4cfbf4c228d8</object-id><label>Figure 6.</label><caption><p><italic><tp:taxon-name><tp:taxon-name-part taxon-name-part-type="genus" reg="Ponera">Ponera</tp:taxon-name-part> <tp:taxon-name-part taxon-name-part-type="species" reg="tudigong">tudigong</tp:taxon-name-part></tp:taxon-name></italic> sp. nov., queen (ANTWEB1009670). <bold>A</bold> Lateral view <bold>B</bold> dorsal view.</p></caption><graphic xmlns:xlink="http://www.w3.org/1999/xlink" xlink:href="zookeys-867-009-g006.jpg" position="float" orientation="portrait" xlink:type="simple" id="oo_320874.jpg"><uri content-type="original_file" xlink:type="simple">https://binary.pensoft.net/fig/320874</uri></graphic></fig></tp:treatment-sec><ref-list><ref id="B1"><mixed-citation xmlns:xlink="http://www.w3.org/1999/xlink" xlink:type="simple"><person-group><name name-style="western"><surname>Bolton</surname><given-names>B</given-names></name></person-group> (<year>1994</year>) Identification guide to the ant genera of the world. Harvard University Press. <ext-link xlink:type="simple" ext-link-type="uri" xlink:href="http://www.hup.harvard.edu/catalog.php?isbn=9780674442801">http://www.hup.harvard.edu/catalog.php?isbn=9780674442801</ext-link></mixed-citation></ref><ref id="B8"><mixed-citation xmlns:xlink="http://www.w3.org/1999/xlink" xlink:type="simple"><person-group><name name-style="western"><surname>Leong</surname><given-names>CM</given-names></name><name name-style="western"><surname>Guénard</surname><given-names>B</given-names></name><name name-style="western"><surname>Shiao</surname><given-names>SF</given-names></name><name name-style="western"><surname>Lin</surname><given-names>CC</given-names></name></person-group> (<year>2019</year>) <article-title>Taxonomic revision of the genus <italic><tp:taxon-name><tp:taxon-name-part taxon-name-part-type="genus">Ponera</tp:taxon-name-part></tp:taxon-name></italic> Latreille, 1804 (<tp:taxon-name><tp:taxon-name-part taxon-name-part-type="order">Hymenoptera</tp:taxon-name-part></tp:taxon-name>: <tp:taxon-name><tp:taxon-name-part taxon-name-part-type="family">Formicidae</tp:taxon-name-part></tp:taxon-name>) of Taiwan and Japan, with a key to East Asian species.</article-title><source>Zootaxa</source><volume>4594</volume>(<issue>1</issue>): <fpage>1</fpage>–<lpage>86</lpage>. <ext-link xlink:type="simple" ext-link-type="doi" xlink:href="10.11646/zootaxa.4594.1.1">https://doi.org/10.11646/zootaxa.4594.1.1</ext-link></mixed-citation></ref></ref-list></tp:taxon-treatment>
