# Supplementary material for: A new species and new record of the cryptobiotic ant genus Ponera Latreille, 1804 (Hymenoptera, Formicidae) from Hong Kong
Source: Zookeys. 2019 Jul 29;867:9–21. doi: 10.3897/zookeys.867.36139 (PMC6684522; doi:10.3897/zookeys.867.36139)
Supplement: XML Treatment for Ponera guangxiensis [file zookeys.867.36139-treatment2.xml]

<!DOCTYPE tp:taxon-treatment
  PUBLIC "-//TaxonX//DTD Taxonomic Treatment Publishing DTD v0 20100105//EN" "tax-treatment-NSO.dtd">
<tp:taxon-treatment xmlns:tp="http://www.plazi.org/taxpub"><tp:treatment-meta><kwd-group><label>Taxon classification</label><kwd><named-content xmlns:xlink="http://www.w3.org/1999/xlink" content-type="kingdom">Animalia</named-content></kwd><kwd><named-content xmlns:xlink="http://www.w3.org/1999/xlink" content-type="order">Hymenoptera</named-content></kwd><kwd><named-content xmlns:xlink="http://www.w3.org/1999/xlink" content-type="family">Formicidae</named-content></kwd></kwd-group><mixed-citation publication-type="journal"><person-group><name><surname>Pierce</surname><given-names>Mac P.</given-names></name><name><surname>Leong</surname><given-names>Chi-Man</given-names></name><name><surname>Guénard</surname><given-names>Benoit</given-names></name></person-group><article-title>A new species and new record of the cryptobiotic ant genus <italic><tp:taxon-name><tp:taxon-name-part taxon-name-part-type="genus" reg="Ponera">Ponera</tp:taxon-name-part></tp:taxon-name></italic> Latreille, 1804 (<tp:taxon-name><tp:taxon-name-part taxon-name-part-type="order">Hymenoptera</tp:taxon-name-part></tp:taxon-name>, <tp:taxon-name><tp:taxon-name-part taxon-name-part-type="family">Formicidae</tp:taxon-name-part></tp:taxon-name>) from Hong Kong</article-title><source>Zookeys</source><day>29</day><month>7</month><year>2019</year><volume>867</volume><fpage>9</fpage><lpage>21</lpage><pub-id pub-id-type="doi">10.3897/zookeys.867.36139</pub-id></mixed-citation></tp:treatment-meta><tp:nomenclature><tp:taxon-name>
            <object-id xmlns:xlink="http://www.w3.org/1999/xlink" content-type="arpha" xlink:type="simple">bce8e7c5-af9d-5978-b76f-6f1ec96422ff</object-id>
            <tp:taxon-name-part taxon-name-part-type="genus" reg="Ponera">Ponera</tp:taxon-name-part>
            <tp:taxon-name-part taxon-name-part-type="species" reg="guangxiensis">guangxiensis</tp:taxon-name-part>
          </tp:taxon-name><tp:taxon-authority>Zhou, 2001</tp:taxon-authority><xref ref-type="fig" rid="F7">Fig. 7</xref><tp:nomenclature-citation-list><tp:nomenclature-citation><tp:taxon-name>
                <tp:taxon-name-part taxon-name-part-type="genus" reg="Ponera">Ponera</tp:taxon-name-part>
                <tp:taxon-name-part taxon-name-part-type="species" reg="guangxiensis">guangxiensis</tp:taxon-name-part>
              </tp:taxon-name><comment>Zhou, 2001A: 37, 227, figs 33, 34 (w.) CHINA. Indomalaya.</comment></tp:nomenclature-citation></tp:nomenclature-citation-list></tp:nomenclature><tp:treatment-sec sec-type="Geographic range" id="SECID0EISAE"><title>Geographic range.</title><p>China: Guangxi province, Hong Kong S.A.R (new record); Vietnam.</p></tp:treatment-sec><tp:treatment-sec sec-type="description" id="SECID0ENSAE"><title>Measurements and indices (mm).</title><p>Worker (n = 6): <abbrev xmlns:xlink="http://www.w3.org/1999/xlink" xlink:title="Abdominal tergum III length" id="ABBRID0ETSAE" xlink:type="simple">ATL</abbrev> 0.38–0.44, <abbrev xmlns:xlink="http://www.w3.org/1999/xlink" xlink:title="Abdominal tergum III width" id="ABBRID0EXSAE" xlink:type="simple">ATW</abbrev> 0.48–0.51, <abbrev xmlns:xlink="http://www.w3.org/1999/xlink" xlink:title="Head length" id="ABBRID0E2SAE" xlink:type="simple">HL</abbrev> 0.54–0.58, <abbrev xmlns:xlink="http://www.w3.org/1999/xlink" xlink:title="Head width" id="ABBRID0E6SAE" xlink:type="simple">HW</abbrev> 0.49–0.53, <abbrev xmlns:xlink="http://www.w3.org/1999/xlink" xlink:title="mandible length" id="ABBRID0EDTAE" xlink:type="simple">MaL</abbrev> 0.31–0.36, <abbrev xmlns:xlink="http://www.w3.org/1999/xlink" xlink:title="mesosomal length" id="ABBRID0EHTAE" xlink:type="simple">ML</abbrev> 0.74–0.81, <abbrev xmlns:xlink="http://www.w3.org/1999/xlink" xlink:title="Petiole height" id="ABBRID0ELTAE" xlink:type="simple">PeH</abbrev> 0.38–0.41, <abbrev xmlns:xlink="http://www.w3.org/1999/xlink" xlink:title="Petiole node length" id="ABBRID0EPTAE" xlink:type="simple">PeNL</abbrev> 0.19–0.22, <abbrev xmlns:xlink="http://www.w3.org/1999/xlink" xlink:title="Petiole width" id="ABBRID0ETTAE" xlink:type="simple">PeW</abbrev> 0.31–0.32, <abbrev xmlns:xlink="http://www.w3.org/1999/xlink" xlink:title="Pronotal width" id="ABBRID0EXTAE" xlink:type="simple">PrW</abbrev> 0.38–0.40, <abbrev xmlns:xlink="http://www.w3.org/1999/xlink" xlink:title="Scape length" id="ABBRID0E2TAE" xlink:type="simple">SL</abbrev> 0.38–0.42, <abbrev xmlns:xlink="http://www.w3.org/1999/xlink" xlink:title="total length" id="ABBRID0E6TAE" xlink:type="simple">TL</abbrev> 2.19–2.38. Indices: <abbrev xmlns:xlink="http://www.w3.org/1999/xlink" xlink:title="Abdominal tergum III" id="ABBRID0EDUAE" xlink:type="simple">ATI</abbrev> 79–91, <abbrev xmlns:xlink="http://www.w3.org/1999/xlink" xlink:title="Cephalic index" id="ABBRID0EHUAE" xlink:type="simple">CI</abbrev> 85–94, <abbrev xmlns:xlink="http://www.w3.org/1999/xlink" xlink:title="Dorsal petiole index" id="ABBRID0ELUAE" xlink:type="simple">DPeI</abbrev> 143–167, <abbrev xmlns:xlink="http://www.w3.org/1999/xlink" xlink:title="Lateral petiole index" id="ABBRID0EPUAE" xlink:type="simple">LPeI</abbrev> 46–54, <abbrev xmlns:xlink="http://www.w3.org/1999/xlink" xlink:title="Petiole index" id="ABBRID0ETUAE" xlink:type="simple">PeI</abbrev> 78–84, <abbrev xmlns:xlink="http://www.w3.org/1999/xlink" xlink:title="Scape index" id="ABBRID0EXUAE" xlink:type="simple">SI</abbrev> 75–86.</p><p>Queen (n = 1): <abbrev xmlns:xlink="http://www.w3.org/1999/xlink" xlink:title="Abdominal tergum III length" id="ABBRID0E4UAE" xlink:type="simple">ATL</abbrev> 0.50, <abbrev xmlns:xlink="http://www.w3.org/1999/xlink" xlink:title="Abdominal tergum III width" id="ABBRID0EBVAE" xlink:type="simple">ATW</abbrev> 0.57, <abbrev xmlns:xlink="http://www.w3.org/1999/xlink" xlink:title="Head length" id="ABBRID0EFVAE" xlink:type="simple">HL</abbrev> 0.59, <abbrev xmlns:xlink="http://www.w3.org/1999/xlink" xlink:title="Head width" id="ABBRID0EJVAE" xlink:type="simple">HW</abbrev> 0.53, <abbrev xmlns:xlink="http://www.w3.org/1999/xlink" xlink:title="mandible length" id="ABBRID0ENVAE" xlink:type="simple">MaL</abbrev> 0.34, <abbrev xmlns:xlink="http://www.w3.org/1999/xlink" xlink:title="mesosomal length" id="ABBRID0ERVAE" xlink:type="simple">ML</abbrev> 0.91, <abbrev xmlns:xlink="http://www.w3.org/1999/xlink" xlink:title="Petiole height" id="ABBRID0EVVAE" xlink:type="simple">PeH</abbrev> 0.44, <abbrev xmlns:xlink="http://www.w3.org/1999/xlink" xlink:title="Petiole node length" id="ABBRID0EZVAE" xlink:type="simple">PeNL</abbrev> 0.21, <abbrev xmlns:xlink="http://www.w3.org/1999/xlink" xlink:title="Petiole width" id="ABBRID0E4VAE" xlink:type="simple">PeW</abbrev> 0.38, <abbrev xmlns:xlink="http://www.w3.org/1999/xlink" xlink:title="Pronotal width" id="ABBRID0EBWAE" xlink:type="simple">PrW</abbrev> 0.46, <abbrev xmlns:xlink="http://www.w3.org/1999/xlink" xlink:title="Scape length" id="ABBRID0EFWAE" xlink:type="simple">SL</abbrev> 0.44, <abbrev xmlns:xlink="http://www.w3.org/1999/xlink" xlink:title="total length" id="ABBRID0EJWAE" xlink:type="simple">TL</abbrev> 2.55. Indices: <abbrev xmlns:xlink="http://www.w3.org/1999/xlink" xlink:title="Abdominal tergum III" id="ABBRID0ENWAE" xlink:type="simple">ATI</abbrev> 88, <abbrev xmlns:xlink="http://www.w3.org/1999/xlink" xlink:title="Cephalic index" id="ABBRID0ERWAE" xlink:type="simple">CI</abbrev> 89, <abbrev xmlns:xlink="http://www.w3.org/1999/xlink" xlink:title="Dorsal petiole index" id="ABBRID0EVWAE" xlink:type="simple">DPeI</abbrev> 182, <abbrev xmlns:xlink="http://www.w3.org/1999/xlink" xlink:title="Lateral petiole index" id="ABBRID0EZWAE" xlink:type="simple">LPeI</abbrev> 46, <abbrev xmlns:xlink="http://www.w3.org/1999/xlink" xlink:title="Petiole index" id="ABBRID0E4WAE" xlink:type="simple">PeI</abbrev> 82, <abbrev xmlns:xlink="http://www.w3.org/1999/xlink" xlink:title="Scape index" id="ABBRID0EBXAE" xlink:type="simple">SI</abbrev> 85.</p></tp:treatment-sec><tp:treatment-sec sec-type="diagnosis" id="SECID0EFXAE"><title>Diagnosis.</title><p>See <xref ref-type="bibr" rid="B9">Leong et al. (2018)</xref>.</p><fig id="F7" position="float" orientation="portrait"><object-id xmlns:xlink="http://www.w3.org/1999/xlink" content-type="doi" xlink:type="simple">10.3897/zookeys.867.36139.figure7</object-id><object-id xmlns:xlink="http://www.w3.org/1999/xlink" content-type="arpha" xlink:type="simple">c91adcac-9bde-55ec-a2f9-974e3e6b5138</object-id><label>Figure 7.</label><caption><p><italic><tp:taxon-name><tp:taxon-name-part taxon-name-part-type="genus" reg="Ponera">Ponera</tp:taxon-name-part> <tp:taxon-name-part taxon-name-part-type="species" reg="guangxiensis">guangxiensis</tp:taxon-name-part></tp:taxon-name></italic> Zhou, 2001, worker (ANTWEB1016982) and queen (ANTWEB1016609). <bold>A</bold> Queen head, full-face view <bold>B</bold> worker head, full-face view <bold>C</bold> queen, lateral view <bold>D</bold> worker, lateral view <bold>E</bold> queen, dorsal view <bold>F</bold> worker, dorsal view.</p></caption><graphic xmlns:xlink="http://www.w3.org/1999/xlink" xlink:href="zookeys-867-009-g007.jpg" position="float" orientation="portrait" xlink:type="simple" id="oo_320875.jpg"><uri content-type="original_file" xlink:type="simple">https://binary.pensoft.net/fig/320875</uri></graphic></fig></tp:treatment-sec><tp:treatment-sec sec-type="material" id="SECID0ETYAE"><title>Material examined.</title><p>Hong Kong Special Administrative Region (HKSAR), Kam Shan Country Park, New Territories, <named-content xmlns:xlink="http://www.w3.org/1999/xlink" content-type="dwc:verbatimCoordinates" xlink:type="simple"><named-content content-type="geo-json" specific-use="{&#34;type&#34;:&#34;Point&#34;,&#34;coordinates&#34;:[114.148390,22.370890]}" id="NCID0E3YAE" xlink:type="simple">22.37089N, 114.14839E</named-content></named-content>, 18 October 2017 (KS S1-R, Winkler sifter) [<abbrev xmlns:xlink="http://www.w3.org/1999/xlink" content-type="institution" xlink:title="Insect Biodiversity and Biogeography Laboratory" id="ABBRID0EBZAE" xlink:type="simple">IBBL</abbrev>, ANTWEB1016325]. HKSAR, Tai Lam Country Park, New Territories, <named-content xmlns:xlink="http://www.w3.org/1999/xlink" content-type="dwc:verbatimCoordinates" xlink:type="simple"><named-content content-type="geo-json" specific-use="{&#34;type&#34;:&#34;Point&#34;,&#34;coordinates&#34;:[114.047130,22.375980]}" id="NCID0EJZAE" xlink:type="simple">22.37598N, 114.04713E</named-content></named-content>, 3 November 2017 (<abbrev xmlns:xlink="http://www.w3.org/1999/xlink" xlink:title="total length" id="ABBRID0EOZAE" xlink:type="simple">TL</abbrev> S2-C (B), Winkler sifter) [<abbrev xmlns:xlink="http://www.w3.org/1999/xlink" content-type="institution" xlink:title="Insect Biodiversity and Biogeography Laboratory" id="ABBRID0ESZAE" xlink:type="simple">IBBL</abbrev>, ANTWEB1016405]. HKSAR, Ngong Ping, Lantau Island, <named-content xmlns:xlink="http://www.w3.org/1999/xlink" content-type="dwc:verbatimCoordinates" xlink:type="simple"><named-content content-type="geo-json" specific-use="{&#34;type&#34;:&#34;Point&#34;,&#34;coordinates&#34;:[113.910500,22.254030]}" id="NCID0E1ZAE" xlink:type="simple">22.25403N, 113.9105E</named-content></named-content>, 9 November 2017 (NP S1-C, Winkler sifter) [<abbrev xmlns:xlink="http://www.w3.org/1999/xlink" content-type="institution" xlink:title="Insect Biodiversity and Biogeography Laboratory" id="ABBRID0E6ZAE" xlink:type="simple">IBBL</abbrev>, ANTWEB1016486]. HKSAR, Ngong Ping, Lantau Island, <named-content xmlns:xlink="http://www.w3.org/1999/xlink" content-type="dwc:verbatimCoordinates" xlink:type="simple"><named-content content-type="geo-json" specific-use="{&#34;type&#34;:&#34;Point&#34;,&#34;coordinates&#34;:[113.914910,22.265370]}" id="NCID0EH1AE" xlink:type="simple">22.26537N, 113.91491E</named-content></named-content>, 9 November 2017 (NP S2-C, Winkler sifter) [<abbrev xmlns:xlink="http://www.w3.org/1999/xlink" content-type="institution" xlink:title="Insect Biodiversity and Biogeography Laboratory" id="ABBRID0EM1AE" xlink:type="simple">IBBL</abbrev>, ANTWEB1016506]. HKSAR, Ngong Ping, Lantau Island, <named-content xmlns:xlink="http://www.w3.org/1999/xlink" content-type="dwc:verbatimCoordinates" xlink:type="simple"><named-content content-type="geo-json" specific-use="{&#34;type&#34;:&#34;Point&#34;,&#34;coordinates&#34;:[113.910300,22.271440]}" id="NCID0EU1AE" xlink:type="simple">22.27144N, 113.9103E</named-content></named-content>, 9 November 2017 (NP S3-C, Winkler sifter) [<abbrev xmlns:xlink="http://www.w3.org/1999/xlink" content-type="institution" xlink:title="Insect Biodiversity and Biogeography Laboratory" id="ABBRID0EZ1AE" xlink:type="simple">IBBL</abbrev>, ANTWEB1016519] (1 worker, 1 dealate queen). HKSAR, Pak Sha O, New Territories, <named-content xmlns:xlink="http://www.w3.org/1999/xlink" content-type="dwc:verbatimCoordinates" xlink:type="simple"><named-content content-type="geo-json" specific-use="{&#34;type&#34;:&#34;Point&#34;,&#34;coordinates&#34;:[114.308200,22.447430]}" id="NCID0EB2AE" xlink:type="simple">22.44743N, 114.3082E</named-content></named-content>, 17 November 2017 (PSO S1-R, Winkler sifter) [<abbrev xmlns:xlink="http://www.w3.org/1999/xlink" content-type="institution" xlink:title="Insect Biodiversity and Biogeography Laboratory" id="ABBRID0EG2AE" xlink:type="simple">IBBL</abbrev>, ANTWEB1016555] (1 worker, 1 dealate queen). HKSAR, Ling Wui Shan, Lantau Island, <named-content xmlns:xlink="http://www.w3.org/1999/xlink" content-type="dwc:verbatimCoordinates" xlink:type="simple"><named-content content-type="geo-json" specific-use="{&#34;type&#34;:&#34;Point&#34;,&#34;coordinates&#34;:[113.869320,22.243330]}" id="NCID0EO2AE" xlink:type="simple">22.24333N, 113.86932E</named-content></named-content>, 4 December 2017 (LWS S1-C, Winkler sifter) [<abbrev xmlns:xlink="http://www.w3.org/1999/xlink" content-type="institution" xlink:title="Insect Biodiversity and Biogeography Laboratory" id="ABBRID0ET2AE" xlink:type="simple">IBBL</abbrev>, ANTWEB1016609]. HKSAR, Ling Wui Shan, Lantau Island, <named-content xmlns:xlink="http://www.w3.org/1999/xlink" content-type="dwc:verbatimCoordinates" xlink:type="simple"><named-content content-type="geo-json" specific-use="{&#34;type&#34;:&#34;Point&#34;,&#34;coordinates&#34;:[113.869320,22.243330]}" id="NCID0E22AE" xlink:type="simple">22.24333N, 113.86932E</named-content></named-content>, 4 December 2017 (LWS S1-R, Winkler sifter) [<abbrev xmlns:xlink="http://www.w3.org/1999/xlink" content-type="institution" xlink:title="Insect Biodiversity and Biogeography Laboratory" id="ABBRID0EA3AE" xlink:type="simple">IBBL</abbrev>]. HKSAR, Ngong Ping, Lantau Island, <named-content xmlns:xlink="http://www.w3.org/1999/xlink" content-type="dwc:verbatimCoordinates" xlink:type="simple"><named-content content-type="geo-json" specific-use="{&#34;type&#34;:&#34;Point&#34;,&#34;coordinates&#34;:[113.910500,22.254030]}" id="NCID0EI3AE" xlink:type="simple">22.25403N, 113.9105E</named-content></named-content>, 9 November 2017 (NP S1-R, Winkler sifter) [<abbrev xmlns:xlink="http://www.w3.org/1999/xlink" content-type="institution" xlink:title="Insect Biodiversity and Biogeography Laboratory" id="ABBRID0EN3AE" xlink:type="simple">IBBL</abbrev>]. HKSAR, Ngong Ping, Lantau Island, <named-content xmlns:xlink="http://www.w3.org/1999/xlink" content-type="dwc:verbatimCoordinates" xlink:type="simple"><named-content content-type="geo-json" specific-use="{&#34;type&#34;:&#34;Point&#34;,&#34;coordinates&#34;:[113.910500,22.254030]}" id="NCID0EV3AE" xlink:type="simple">22.25403N, 113.9105E</named-content></named-content>, 9 November 2017 (NP S3-R, Winkler sifter) [<abbrev xmlns:xlink="http://www.w3.org/1999/xlink" content-type="institution" xlink:title="Insect Biodiversity and Biogeography Laboratory" id="ABBRID0E13AE" xlink:type="simple">IBBL</abbrev>] (1 worker, 1 dealate queen). HKSAR, Tai Lam Country Park, New Territories, <named-content xmlns:xlink="http://www.w3.org/1999/xlink" content-type="dwc:verbatimCoordinates" xlink:type="simple"><named-content content-type="geo-json" specific-use="{&#34;type&#34;:&#34;Point&#34;,&#34;coordinates&#34;:[114.047130,22.375980]}" id="NCID0EC4AE" xlink:type="simple">22.37598N, 114.04713E</named-content></named-content>, 3 November 2017 (<abbrev xmlns:xlink="http://www.w3.org/1999/xlink" xlink:title="total length" id="ABBRID0EH4AE" xlink:type="simple">TL</abbrev> S2-R, Winkler sifter) [<abbrev xmlns:xlink="http://www.w3.org/1999/xlink" content-type="institution" xlink:title="Insect Biodiversity and Biogeography Laboratory" id="ABBRID0EL4AE" xlink:type="simple">IBBL</abbrev>]. HKSAR, Ngong Ping, Lantau Island, <named-content xmlns:xlink="http://www.w3.org/1999/xlink" content-type="dwc:verbatimCoordinates" xlink:type="simple"><named-content content-type="geo-json" specific-use="{&#34;type&#34;:&#34;Point&#34;,&#34;coordinates&#34;:[113.910478,22.253965]}" id="NCID0ET4AE" xlink:type="simple">22.25396499N, 113.910478E</named-content></named-content>, 428 m a.s.l., 9 November 2017 (IAS-0162, hand collected) [<abbrev xmlns:xlink="http://www.w3.org/1999/xlink" content-type="institution" xlink:title="Insect Biodiversity and Biogeography Laboratory" id="ABBRID0EY4AE" xlink:type="simple">IBBL</abbrev>, ANTWEB1009802; ANTWEB1009629; ANTWEB1009803] (3 workers). HKSAR, Tai Po Kau, New Territories, <named-content xmlns:xlink="http://www.w3.org/1999/xlink" content-type="dwc:verbatimCoordinates" xlink:type="simple"><named-content content-type="geo-json" specific-use="{&#34;type&#34;:&#34;Point&#34;,&#34;coordinates&#34;:[114.182730,22.428330]}" id="NCID0EA5AE" xlink:type="simple">22.42833N, 114.18273E</named-content></named-content>, 171 m a.s.l., 2 June 2017 (IAS-0215, hand collected) [<abbrev xmlns:xlink="http://www.w3.org/1999/xlink" content-type="institution" xlink:title="Insect Biodiversity and Biogeography Laboratory" id="ABBRID0EF5AE" xlink:type="simple">IBBL</abbrev>, ANTWEB1016982; ANTWEB1009685; ANTWEB1016939] (3 workers). HKSAR, Tai Po Kau, New Territories, <named-content xmlns:xlink="http://www.w3.org/1999/xlink" content-type="dwc:verbatimCoordinates" xlink:type="simple"><named-content content-type="geo-json" specific-use="{&#34;type&#34;:&#34;Point&#34;,&#34;coordinates&#34;:[114.181783,22.426138]}" id="NCID0EN5AE" xlink:type="simple">22.426138N, 114.181783E</named-content></named-content>, 14 July 2015 (RHL-HK-TPK-T1WM, Winkler sifter) [<abbrev xmlns:xlink="http://www.w3.org/1999/xlink" content-type="institution" xlink:title="Insect Biodiversity and Biogeography Laboratory" id="ABBRID0ES5AE" xlink:type="simple">IBBL</abbrev>, RHL00642]. HKSAR, Sunset Peak, Lantau Island, <named-content xmlns:xlink="http://www.w3.org/1999/xlink" content-type="dwc:verbatimCoordinates" xlink:type="simple"><named-content content-type="geo-json" specific-use="{&#34;type&#34;:&#34;Point&#34;,&#34;coordinates&#34;:[113.953762,22.263923]}" id="NCID0E15AE" xlink:type="simple">22.263923N, 113.953762E</named-content></named-content>, 3 June 2015 (RHL-HK-LSP-T3WM, Winkler sifter) [<abbrev xmlns:xlink="http://www.w3.org/1999/xlink" content-type="institution" xlink:title="Insect Biodiversity and Biogeography Laboratory" id="ABBRID0E65AE" xlink:type="simple">IBBL</abbrev>, RHL00758]. HKSAR, Tai To Yan, New Territories, <named-content xmlns:xlink="http://www.w3.org/1999/xlink" content-type="dwc:verbatimCoordinates" xlink:type="simple"><named-content content-type="geo-json" specific-use="{&#34;type&#34;:&#34;Point&#34;,&#34;coordinates&#34;:[114.118215,22.454795]}" id="NCID0EH6AE" xlink:type="simple">22.454795N, 114.118215E</named-content></named-content>, 7 August 2015 (RHL-HK-TYF-T1WJ, Winkler sifter) [<abbrev xmlns:xlink="http://www.w3.org/1999/xlink" content-type="institution" xlink:title="Insect Biodiversity and Biogeography Laboratory" id="ABBRID0EM6AE" xlink:type="simple">IBBL</abbrev>, RHL01441]. HKSAR, Tai To Yan, New Territories, <named-content xmlns:xlink="http://www.w3.org/1999/xlink" content-type="dwc:verbatimCoordinates" xlink:type="simple"><named-content content-type="geo-json" specific-use="{&#34;type&#34;:&#34;Point&#34;,&#34;coordinates&#34;:[114.118215,22.454795]}" id="NCID0EU6AE" xlink:type="simple">22.454795N, 114.118215E</named-content></named-content>, 7 August 2015 (RHL-HK-TYF-T1WM, Winkler sifter) [<abbrev xmlns:xlink="http://www.w3.org/1999/xlink" content-type="institution" xlink:title="Insect Biodiversity and Biogeography Laboratory" id="ABBRID0EZ6AE" xlink:type="simple">IBBL</abbrev>, RHL01467]. HKSAR, Aberdeen Reservoir, Hong Kong Island, <named-content xmlns:xlink="http://www.w3.org/1999/xlink" content-type="dwc:verbatimCoordinates" xlink:type="simple"><named-content content-type="geo-json" specific-use="{&#34;type&#34;:&#34;Point&#34;,&#34;coordinates&#34;:[114.162000,22.260000]}" id="NCID0ECAAG" xlink:type="simple">22.26N, 114.162E</named-content></named-content>, 26 June 2015 (RHL-HK-ABR-T4WM, Winkler sifter) [<abbrev xmlns:xlink="http://www.w3.org/1999/xlink" content-type="institution" xlink:title="Insect Biodiversity and Biogeography Laboratory" id="ABBRID0EHAAG" xlink:type="simple">IBBL</abbrev>, RHL02059]. HKSAR, Kadoorie Farm and Botanical Garden, New Territories, <named-content xmlns:xlink="http://www.w3.org/1999/xlink" content-type="dwc:verbatimCoordinates" xlink:type="simple"><named-content content-type="geo-json" specific-use="{&#34;type&#34;:&#34;Point&#34;,&#34;coordinates&#34;:[114.119200,22.430200]}" id="NCID0EPAAG" xlink:type="simple">22.4302N, 114.1192E</named-content></named-content>, 14 September 2015 (RHL-HK-KFBG-T1WM, Winkler sifter) [<abbrev xmlns:xlink="http://www.w3.org/1999/xlink" content-type="institution" xlink:title="Insect Biodiversity and Biogeography Laboratory" id="ABBRID0EUAAG" xlink:type="simple">IBBL</abbrev>, RHL02550]. HKSAR, Mau Ping Wood, New Territories, <named-content xmlns:xlink="http://www.w3.org/1999/xlink" content-type="dwc:verbatimCoordinates" xlink:type="simple"><named-content content-type="geo-json" specific-use="{&#34;type&#34;:&#34;Point&#34;,&#34;coordinates&#34;:[114.241000,22.384400]}" id="NCID0E3AAG" xlink:type="simple">22.3844N, 114.241E</named-content></named-content>, 20 October 2015 (RHL-HK-MTLW-T1W J, Winkler sifter) [<abbrev xmlns:xlink="http://www.w3.org/1999/xlink" content-type="institution" xlink:title="Insect Biodiversity and Biogeography Laboratory" id="ABBRID0EBBAG" xlink:type="simple">IBBL</abbrev>, RHL02599]. HKSAR, Mai Po Nature Reserve, New Territories, <named-content xmlns:xlink="http://www.w3.org/1999/xlink" content-type="dwc:verbatimCoordinates" xlink:type="simple"><named-content content-type="geo-json" specific-use="{&#34;type&#34;:&#34;Point&#34;,&#34;coordinates&#34;:[114.040000,22.490000]}" id="NCID0EJBAG" xlink:type="simple">22.49N, 114.04E</named-content></named-content>, 10 m a.s.l., 13 September 1993 [KFBG, ANTWEB1015483; ANTWEB1015484] (2 workers). HKSAR, Sunset Peak South, Lantau Island, <named-content xmlns:xlink="http://www.w3.org/1999/xlink" content-type="dwc:verbatimCoordinates" xlink:type="simple"><named-content content-type="geo-json" specific-use="{&#34;type&#34;:&#34;Point&#34;,&#34;coordinates&#34;:[113.962200,22.257300]}" id="NCID0ERBAG" xlink:type="simple">22.2573N, 113.9622E</named-content></named-content>, 670 m a.s.l., 8 October 1996 (Winkler sifter) [KFBG, ANTWEB1016030]. HKSAR, Mai Po Nature Reserve, New Territories, <named-content xmlns:xlink="http://www.w3.org/1999/xlink" content-type="dwc:verbatimCoordinates" xlink:type="simple"><named-content content-type="geo-json" specific-use="{&#34;type&#34;:&#34;Point&#34;,&#34;coordinates&#34;:[114.039000,22.486000]}" id="NCID0EZBAG" xlink:type="simple">22.486N, 114.039E</named-content></named-content>, 10 m a.s.l., 13 September 1993 (Pitfall and bait). HKSAR, Shing Mun Reservoir, New Territories, <named-content xmlns:xlink="http://www.w3.org/1999/xlink" content-type="dwc:verbatimCoordinates" xlink:type="simple"><named-content content-type="geo-json" specific-use="{&#34;type&#34;:&#34;Point&#34;,&#34;coordinates&#34;:[114.152730,22.397180]}" id="NCID0EBCAG" xlink:type="simple">22.39718N, 114.15273E</named-content></named-content>, 230 m a.s.l., 6 July 2011 (PSW16625-05, Winkler sifter). HKSAR, Tai Mo Shan, New Territories, <named-content xmlns:xlink="http://www.w3.org/1999/xlink" content-type="dwc:verbatimCoordinates" xlink:type="simple"><named-content content-type="geo-json" specific-use="{&#34;type&#34;:&#34;Point&#34;,&#34;coordinates&#34;:[114.127220,22.415950]}" id="NCID0EJCAG" xlink:type="simple">22.41595N, 114.12722E</named-content></named-content>, 775 m a.s.l., 5 July 2011 (PSW16616-03, Winkler sifter).</p></tp:treatment-sec><tp:treatment-sec sec-type="comments" id="SECID0EOCAG"><title>Comments.</title><p><italic><tp:taxon-name><tp:taxon-name-part taxon-name-part-type="genus" reg="Ponera">Ponera</tp:taxon-name-part> <tp:taxon-name-part taxon-name-part-type="species" reg="guangxiensis">guangxiensis</tp:taxon-name-part></tp:taxon-name></italic> is relatively common in collections within Hong Kong. It is most commonly collected in native secondary forests, either in leaf litter samples or by searching under stones or rotting logs. It appears to be widespread in Hong Kong, though no observations on its biology or ecology have been made.</p></tp:treatment-sec><ref-list><ref id="B9"><mixed-citation xmlns:xlink="http://www.w3.org/1999/xlink" xlink:type="simple"><person-group><name name-style="western"><surname>Leong</surname><given-names>CM</given-names></name><name name-style="western"><surname>Lin</surname><given-names>CC</given-names></name><name name-style="western"><surname>Shiao</surname><given-names>SF</given-names></name><name name-style="western"><surname>Nguyen</surname><given-names>DD</given-names></name><name name-style="western"><surname>Eguchi</surname><given-names>K</given-names></name></person-group> (<year>2018</year>) <article-title>Taxonomic notes on <italic><tp:taxon-name><tp:taxon-name-part taxon-name-part-type="genus">Ponera</tp:taxon-name-part> <tp:taxon-name-part taxon-name-part-type="species">guangxiensis</tp:taxon-name-part></tp:taxon-name></italic> Zhou, 2001 (<tp:taxon-name><tp:taxon-name-part taxon-name-part-type="order">Hymenoptera</tp:taxon-name-part></tp:taxon-name>: <tp:taxon-name><tp:taxon-name-part taxon-name-part-type="family">Formicidae</tp:taxon-name-part></tp:taxon-name>: <tp:taxon-name><tp:taxon-name-part taxon-name-part-type="subfamily">Ponerinae</tp:taxon-name-part></tp:taxon-name>), with a new distribution record from Vietnam and the first description of queen, male, and larva.</article-title><source>Revue Suisse de Zoologie</source><volume>152</volume>: <fpage>201</fpage>–<lpage>215</lpage>. <ext-link xlink:type="simple" ext-link-type="uri" xlink:href="https://zenodo.org/record/1414195#.XFUtEM8zbOQ">https://zenodo.org/record/1414195#.XFUtEM8zbOQ</ext-link></mixed-citation></ref></ref-list></tp:taxon-treatment>
