# Supplementary material for: A new species and new record of the cryptobiotic ant genus Ponera Latreille, 1804 (Hymenoptera, Formicidae) from Hong Kong
Source: Zookeys. 2019 Jul 29;867:9–21. doi: 10.3897/zookeys.867.36139 (PMC6684522; doi:10.3897/zookeys.867.36139)
Supplement: XML Treatment for Ponera sinensis [file zookeys.867.36139-treatment3.xml]

<!DOCTYPE tp:taxon-treatment
  PUBLIC "-//TaxonX//DTD Taxonomic Treatment Publishing DTD v0 20100105//EN" "tax-treatment-NSO.dtd">
<tp:taxon-treatment xmlns:tp="http://www.plazi.org/taxpub"><tp:treatment-meta><kwd-group><label>Taxon classification</label><kwd><named-content xmlns:xlink="http://www.w3.org/1999/xlink" content-type="kingdom">Animalia</named-content></kwd><kwd><named-content xmlns:xlink="http://www.w3.org/1999/xlink" content-type="order">Hymenoptera</named-content></kwd><kwd><named-content xmlns:xlink="http://www.w3.org/1999/xlink" content-type="family">Formicidae</named-content></kwd></kwd-group><mixed-citation publication-type="journal"><person-group><name><surname>Pierce</surname><given-names>Mac P.</given-names></name><name><surname>Leong</surname><given-names>Chi-Man</given-names></name><name><surname>Guénard</surname><given-names>Benoit</given-names></name></person-group><article-title>A new species and new record of the cryptobiotic ant genus <italic><tp:taxon-name><tp:taxon-name-part taxon-name-part-type="genus" reg="Ponera">Ponera</tp:taxon-name-part></tp:taxon-name></italic> Latreille, 1804 (<tp:taxon-name><tp:taxon-name-part taxon-name-part-type="order">Hymenoptera</tp:taxon-name-part></tp:taxon-name>, <tp:taxon-name><tp:taxon-name-part taxon-name-part-type="family">Formicidae</tp:taxon-name-part></tp:taxon-name>) from Hong Kong</article-title><source>Zookeys</source><day>29</day><month>7</month><year>2019</year><volume>867</volume><fpage>9</fpage><lpage>21</lpage><pub-id pub-id-type="doi">10.3897/zookeys.867.36139</pub-id></mixed-citation></tp:treatment-meta><tp:nomenclature><tp:taxon-name>
            <object-id xmlns:xlink="http://www.w3.org/1999/xlink" content-type="arpha" xlink:type="simple">ce3f980d-ec93-5c6a-9766-594ed651900b</object-id>
            <tp:taxon-name-part taxon-name-part-type="genus" reg="Ponera">Ponera</tp:taxon-name-part>
            <tp:taxon-name-part taxon-name-part-type="species" reg="sinensis">sinensis</tp:taxon-name-part>
          </tp:taxon-name><tp:taxon-authority>Wheeler, 1928</tp:taxon-authority><tp:nomenclature-citation-list><tp:nomenclature-citation><tp:taxon-name>
                <tp:taxon-name-part taxon-name-part-type="genus" reg="Ponera">Ponera</tp:taxon-name-part>
                <tp:taxon-name-part taxon-name-part-type="species" reg="sinensis">sinensis</tp:taxon-name-part>
              </tp:taxon-name><comment>Wheeler, 1928c: 6 (w.) CHINA (Hong Kong). Indomalaya.</comment></tp:nomenclature-citation></tp:nomenclature-citation-list></tp:nomenclature><tp:treatment-sec sec-type="Geographic range" id="SECID0EPEAG"><title>Geographic range.</title><p>Guangxi province, Yunnan province, Taiwan, Hong Kong S.A.R.</p></tp:treatment-sec><tp:treatment-sec sec-type="diagnosis" id="SECID0EUEAG"><title>Diagnosis.</title><p>See <xref ref-type="bibr" rid="B12">Wheeler (1928)</xref>, <xref ref-type="bibr" rid="B13">Wilson (1957)</xref>, <xref ref-type="bibr" rid="B11">Taylor (1967)</xref>, and <xref ref-type="bibr" rid="B8">Leong et al. (2019)</xref>.</p></tp:treatment-sec><tp:treatment-sec sec-type="comments" id="SECID0EKFAG"><title>Comments.</title><p>To the best of our knowledge, the only confirmed specimen of <italic><tp:taxon-name><tp:taxon-name-part taxon-name-part-type="genus" reg="Ponera">P.</tp:taxon-name-part> <tp:taxon-name-part taxon-name-part-type="species" reg="sinensis">sinensis</tp:taxon-name-part></tp:taxon-name></italic> from Hong Kong is the holotype, collected by Professor F. Silvestri from an unknown location, and described by <xref ref-type="bibr" rid="B12">Wheeler (1928)</xref>. Despite numerous faunal studies in Hong Kong over recent years, no further specimens of <italic><tp:taxon-name><tp:taxon-name-part taxon-name-part-type="genus" reg="Ponera">P.</tp:taxon-name-part> <tp:taxon-name-part taxon-name-part-type="species" reg="sinensis">sinensis</tp:taxon-name-part></tp:taxon-name></italic> have been identified. On the contrary, the vast majority of <italic><tp:taxon-name><tp:taxon-name-part taxon-name-part-type="genus" reg="Ponera">Ponera</tp:taxon-name-part></tp:taxon-name></italic> specimens collected from Hong Kong represent the newly recorded <italic><tp:taxon-name><tp:taxon-name-part taxon-name-part-type="genus" reg="Ponera">P.</tp:taxon-name-part> <tp:taxon-name-part taxon-name-part-type="species" reg="guangxiensis">guangxiensis</tp:taxon-name-part></tp:taxon-name></italic>. Whether this represents an underlying ecological change or simply an artefact of sampling remains unclear, and future sampling in Hong Kong may yield new specimens of <italic><tp:taxon-name><tp:taxon-name-part taxon-name-part-type="genus" reg="Ponera">P.</tp:taxon-name-part> <tp:taxon-name-part taxon-name-part-type="species" reg="sinensis">sinensis</tp:taxon-name-part></tp:taxon-name></italic>.</p></tp:treatment-sec><ref-list><ref id="B12"><mixed-citation xmlns:xlink="http://www.w3.org/1999/xlink" xlink:type="simple"><person-group><name name-style="western"><surname>Wheeler</surname><given-names>WM</given-names></name></person-group> (<year>1928</year>) <article-title>Ants collected by Professor F. Silvestri in China. Bollettino del Laboratorio di Zoologia Generale e Agraria della Reale Scuola Superiore d’Agricoltura.</article-title><source>Portici</source><volume>22</volume>: <fpage>3</fpage>–<lpage>38</lpage>.</mixed-citation></ref><ref id="B13"><mixed-citation xmlns:xlink="http://www.w3.org/1999/xlink" xlink:type="simple"><person-group><name name-style="western"><surname>Wilson</surname><given-names>EO</given-names></name></person-group> (<year>1957</year>) <article-title>The <italic>tenuis</italic> and <italic>selenophora</italic> groups of the ant genus <italic><tp:taxon-name><tp:taxon-name-part taxon-name-part-type="genus">Ponera</tp:taxon-name-part></tp:taxon-name></italic> (<tp:taxon-name><tp:taxon-name-part taxon-name-part-type="order">Hymenoptera</tp:taxon-name-part></tp:taxon-name>: <tp:taxon-name><tp:taxon-name-part taxon-name-part-type="family">Formicidae</tp:taxon-name-part></tp:taxon-name>).</article-title><source>Bulletin of the Museum of Comparative Zoology</source><volume>116</volume>(<issue>6</issue>): <fpage>355</fpage>–<lpage>386</lpage>.</mixed-citation></ref><ref id="B11"><mixed-citation xmlns:xlink="http://www.w3.org/1999/xlink" xlink:type="simple"><person-group><name name-style="western"><surname>Taylor</surname><given-names>RW</given-names></name></person-group> (<year>1967</year>) <article-title>A monographic revision of the ant genus <italic><tp:taxon-name><tp:taxon-name-part taxon-name-part-type="genus">Ponera</tp:taxon-name-part></tp:taxon-name></italic> Latreille (<tp:taxon-name><tp:taxon-name-part taxon-name-part-type="order">Hymenoptera</tp:taxon-name-part></tp:taxon-name>, <tp:taxon-name><tp:taxon-name-part taxon-name-part-type="family">Formicidae</tp:taxon-name-part></tp:taxon-name>).</article-title><source>Pacific Insects Monograph</source><volume>13</volume>: <fpage>1</fpage>–<lpage>112</lpage>.</mixed-citation></ref><ref id="B8"><mixed-citation xmlns:xlink="http://www.w3.org/1999/xlink" xlink:type="simple"><person-group><name name-style="western"><surname>Leong</surname><given-names>CM</given-names></name><name name-style="western"><surname>Guénard</surname><given-names>B</given-names></name><name name-style="western"><surname>Shiao</surname><given-names>SF</given-names></name><name name-style="western"><surname>Lin</surname><given-names>CC</given-names></name></person-group> (<year>2019</year>) <article-title>Taxonomic revision of the genus <italic><tp:taxon-name><tp:taxon-name-part taxon-name-part-type="genus">Ponera</tp:taxon-name-part></tp:taxon-name></italic> Latreille, 1804 (<tp:taxon-name><tp:taxon-name-part taxon-name-part-type="order">Hymenoptera</tp:taxon-name-part></tp:taxon-name>: <tp:taxon-name><tp:taxon-name-part taxon-name-part-type="family">Formicidae</tp:taxon-name-part></tp:taxon-name>) of Taiwan and Japan, with a key to East Asian species.</article-title><source>Zootaxa</source><volume>4594</volume>(<issue>1</issue>): <fpage>1</fpage>–<lpage>86</lpage>. <ext-link xlink:type="simple" ext-link-type="doi" xlink:href="10.11646/zootaxa.4594.1.1">https://doi.org/10.11646/zootaxa.4594.1.1</ext-link></mixed-citation></ref></ref-list></tp:taxon-treatment>
